# Supplementary material for: Development of a 3D nnU-Net-based cell tracking platform for quantifying myocardial deformation in zebrafish
Source: iScience. 2026 Jun 18;29(7):116376. doi: 10.1016/j.isci.2026.116376 (PMC13312083; doi:10.1016/j.isci.2026.116376)
Supplement: Video S1. 4D myocardial nuclei at 4 dpf across cardiac cycle 4D (3D + time) myocardial nuclei in zebrafish ventricle captured across entire cardiac cycle at 4 dpf (related to Figure 3) [file mmc2.zip]

Archive with 2 entries (2 files):
- Data S1.m
- __MACOSX/._Data S1.m
