# Supplementary material for: Development of a 3D nnU-Net-based cell tracking platform for quantifying myocardial deformation in zebrafish
Source: iScience. 2026 Jun 18;29(7):116376. doi: 10.1016/j.isci.2026.116376 (PMC13312083; doi:10.1016/j.isci.2026.116376)
Supplement: Video S1. 4D myocardial nuclei at 4 dpf across cardiac cycle 4D (3D + time) myocardial nuclei in zebrafish ventricle captured across entire cardiac cycle at 4 dpf (related to Figure 3) [file mmc2.zip › Data S1.m]

%clc 
%close all 
%clear all 

%import excel file and specific rows, columns etc
pixelcoordinates = table2array(readtable('I:\TRACKING\New folder\4day_testoc1.xlsx'));

%declaring null matrices etc 
[Rows,Columns]= size(pixelcoordinates);

%original nuclei centroids pixel coordinates ; excel file needs sorting as
%nuclei 1:column 1 to 3 = x1,y1,z1 , column 4 to 6 = x2,y2,z2 and so on ... 
nuclei_one = zeros(Rows,3);
nuclei_two = zeros(Rows,3);
nuclei_three = zeros(Rows,3);
nuclei_one_trans = zeros(3,Rows);
nuclei_two_trans = zeros(3,Rows);
nuclei_three_trans = zeros(3,Rows);
global_coordinates = zeros(Rows,3);

x1 = zeros(3,Rows);
y1 = zeros(3,Rows); 
z1 = zeros(3,Rows);
X1 = zeros(Rows,3);
Y1 = zeros(Rows,3);
Z1 = zeros(Rows,3);

nuclei_one_x = zeros(Rows,1);
nuclei_one_y = zeros(Rows,1);
nuclei_one_z =  zeros(Rows,1);
nuclei_two_x =  zeros(Rows,1);
nuclei_two_y =  zeros(Rows,1);
nuclei_two_z =  zeros(Rows,1);
nuclei_three_x =  zeros(Rows,1);
nuclei_three_y =  zeros(Rows,1);
nuclei_three_z =  zeros(Rows,1);

xset = zeros(Rows,1);
yset = zeros(Rows,1);
zset = zeros(Rows,1);
sz = [Rows Columns];

%create empty table to store local coordinate excel fie;
% no of var types must match the no.of columns
varTypes = {'double','double','double','double','double','double','double','double','double','double'};
T = table('Size',sz,'VariableTypes',varTypes);


 for i = 1:Rows
 nuclei_one(i,1:3) = pixelcoordinates(i,2:4);
 nuclei_one_x(i,1) = nuclei_one(i,1);
 nuclei_one_y(1,1) = nuclei_one(i,2);
 nuclei_one_z(1,1) = nuclei_one(i,3);

 nuclei_two(i,1:3) = (pixelcoordinates(i,5:7));
 nuclei_two_x(i,1) = nuclei_two(i,1);
 nuclei_two_y(i,1) = nuclei_two(i,2);
 nuclei_two_z(i,1) = nuclei_two(i,3);

 nuclei_three(i,1:3) = (pixelcoordinates(i,8:10));
 nuclei_three_x(i,1) = nuclei_three(i,1);
 nuclei_three_y(i,1) = nuclei_three(i,2);
 nuclei_three_z(i,1) = nuclei_three(i,3);
 
 xset(i,1) = (nuclei_one_x(i,1) + nuclei_two_x(i,1) + nuclei_three_x(i,1))/3;
 yset(i,1) = (nuclei_one_y(i,1) + nuclei_two_y(i,1) + nuclei_three_y(i,1))/3;
 zset(i,1)= (nuclei_one_z(i,1) + nuclei_two_z(i,1) + nuclei_three_z(i,1))/3;

 global_coordinates(i,1) = (xset(i,1));
 global_coordinates(i,2) = (yset(i,1));
 global_coordinates(i,3) = (zset(i,1));
 global_coordinates_trans = transpose(global_coordinates);

 nuclei_one_trans(:,i) = transpose(nuclei_one(i,:));
 nuclei_two_trans(:,i) = transpose(nuclei_two(i,:));
 nuclei_three_trans(:,i) = transpose(nuclei_three(i,:));

 x1(:,i) = (global2localcoord(nuclei_one_trans(:,i),'rr',[xset(i,:);yset(i,:);zset(i,:)]));
 y1(:,i) = (global2localcoord(nuclei_two_trans(:,i),'rr',[xset(i,:);yset(i,:);zset(i,:)]));
 z1(:,i) = (global2localcoord(nuclei_three_trans(:,i),'rr',[xset(i,:);yset(i,:);zset(i,:)]));

 X1(i,:) = transpose(x1(:,i));
 Y1(i,:) = transpose(y1(:,i));
 Z1(i,:) = transpose(z1(:,i));

 T = table(X1,Y1,Z1);
 XO = [X1(i,:)];
 YO = [Y1(i,:)];
 ZO = [Z1(i,:)];

 colorbar = randi([0 255],3,1);
 hold on
 fill3(XO,YO,ZO,colorbar, 'FaceAlpha','0.05');
 %scatter3(XO,YO,ZO,'filled')
 M(i) = getframe(gcf);
 grid on
 pause(0.5)

 end
 writetable(T,'D:\TRACKING\New folder\6day_testoc20.xlsx','FileType','spreadsheet');
 

 % title('Triangles plotted between 3 nuclei in physical image space i.e pixels')
 % xlabel('Image space in pixels')%
 % ylabel('Image space in pixels') 
 % pause(0.05)
