# Supplementary material for: Development of a 3D nnU-Net-based cell tracking platform for quantifying myocardial deformation in zebrafish
Source: iScience. 2026 Jun 18;29(7):116376. doi: 10.1016/j.isci.2026.116376 (PMC13312083; doi:10.1016/j.isci.2026.116376)
Supplement: Video S2. 4 dpf nuclei binarized across cardiac cycle 4 dpf nuclei in zebrafish ventricular myocardium binarized across cardiac cycle (related to Figure 3) [file mmc3.zip]

Archive with 2 entries (2 files):
- Data S2.m
- __MACOSX/._Data S2.m
