# Supplementary material for: Development of a 3D nnU-Net-based cell tracking platform for quantifying myocardial deformation in zebrafish
Source: iScience. 2026 Jun 18;29(7):116376. doi: 10.1016/j.isci.2026.116376 (PMC13312083; doi:10.1016/j.isci.2026.116376)
Supplement: Video S2. 4 dpf nuclei binarized across cardiac cycle 4 dpf nuclei in zebrafish ventricular myocardium binarized across cardiac cycle (related to Figure 3) [file mmc3.zip › Data S2.m]

clc 
close all 
clear all 

%import excel file and specific rows, columns etc
pixelcoordinates = table2array(readtable('I:\TRACKING\New folder\4day_testoc1.xlsx','FileType','spreadsheet'));
[Rows,Columns]= size(pixelcoordinates);

%creating n dimensional empty arrays to store all generated variable values for pixel coordinates and cross prodct variables generating area ratio 
for i = 1:Rows
   emptyarray(:,:,i) = zeros(1,10);
   emptyarray(:,:,i) = (rmmissing(pixelcoordinates(i,:)));
   crossproductarray1(:,:,i) = zeros(1,3);
   crossproductarray2(:,:,i) = zeros(1,3);
   crossprod(:,:,i)= zeros(1,3);

end 

for i = 1:Rows
%plotting 3D triangular patches based on x,y,z of three nuclei 
    x = [emptyarray(:,2,i);emptyarray(:,5,i);emptyarray(:,8,i)];
    y = [emptyarray(:,3,i);emptyarray(:,6,i);emptyarray(:,9,i)];
    z = [emptyarray(:,4,i);emptyarray(:,7,i);emptyarray(:,10,i)];

    arearatiocolorbar = randi([0 255],3,1);
    hold on
    p=fill3(x,y,z,arearatiocolorbar, 'FaceAlpha','0.2');
    M(i) = getframe(gcf);
    grid on
    title('Triangles plotted between 3 nuclei in physical image space i.e pixels')
    xlabel('Image space in pixels') 
    ylabel('Image space in pixels') 
    view(0,0)
    pause(0.05)

%calculating area ratio of triangle with sides a,b as c = b-a and c-a, as cross product , followed by modulus of that operation 

crossproductarray1(:,:,i) = [emptyarray(:,5,i) - emptyarray(:,2,i); emptyarray(:,6,i) - emptyarray(:,3,i) ; emptyarray(:,7,i) - emptyarray(:,4,i)];
crossproductarray2(:,:,i) = [emptyarray(:,8,i) - emptyarray(:,2,i); emptyarray(:,9,i) - emptyarray(:,3,i) ; emptyarray(:,10,i) - emptyarray(:,4,i)];
crossprod(:,:,i) = cross(crossproductarray1(:,:,i),crossproductarray2(:,:,i));
area(:,i)= 0.5*norm(crossprod(:,:,i));

areamax = max(area);
areamin = min(area);
areaminmax(:,i) = (area(:,i))./areamin;
end


% plotting the area ratio
%arearatioxaxis= 0:0.16:500;
%arearatioxaxis= 0:7.7:500;
areasmooth = smoothdata2(areaminmax,"gaussian",'SmoothingFactor',0.1);

areafinal = normalize(areasmooth,"range");
figure()
plot(area)
grid on
title('Unsmoothened and non-normalized area ratio')
xlabel('Image space in pixels') 
ylabel('Image space in pixels') 
figure()
plot(areasmooth)
grid on
figure()
plot(arearatioxaxis,areasmooth)
grid on
title('Area ratio for ventricular equatorial region in the outer curvature using nnet')
xlabel('Time (milliseconds)') 
ylabel('Area ratio') 
fontsize(gcf,scale=1.5)
