# Supplementary material for: Development of a 3D nnU-Net-based cell tracking platform for quantifying myocardial deformation in zebrafish
Source: iScience. 2026 Jun 18;29(7):116376. doi: 10.1016/j.isci.2026.116376 (PMC13312083; doi:10.1016/j.isci.2026.116376)
Supplement: Video S3. Real-time nuclei trajectories at 3 dpf Visualization real time 3D + time nuclei trajectories within embryonic zebrafish heart at 3 dpf from end-diastole to end-systole — Each colored line represents the displacement path of an individual cardiomyocyte during the cardiac cycle, (related to Figure 4) [file mmc4.zip]

Archive with 2 entries (2 files):
- Data S3.m
- __MACOSX/._Data S3.m
