# Supplementary material for: Development of a 3D nnU-Net-based cell tracking platform for quantifying myocardial deformation in zebrafish
Source: iScience. 2026 Jun 18;29(7):116376. doi: 10.1016/j.isci.2026.116376 (PMC13312083; doi:10.1016/j.isci.2026.116376)
Supplement: Video S3. Real-time nuclei trajectories at 3 dpf Visualization real time 3D + time nuclei trajectories within embryonic zebrafish heart at 3 dpf from end-diastole to end-systole — Each colored line represents the displacement path of an individual cardiomyocyte during the cardiac cycle, (related to Figure 4) [file mmc4.zip › Data S3.m]

% Clear workspace and figures
clc;
clear;
close all;

% Parameters
BaseDir = 'I:\cmlc gfpnuc\3dpf new\New folder\'; % Path to folders containing TIFF files
numOfSlices = 184; % Number of slices per 3D volume
numOfFolders =120; % Number of folders/files (each containing a 3D volume)
[m, n] = deal(512, 512); % Image dimensions (width x height)

% Initialize 4D volume
imageVolume = zeros(m, n, numOfSlices, numOfFolders, 'uint16'); % Adjust data type as needed

% Read 4D volume
for folderIdx = 1:numOfFolders
    for sliceIdx = 1:numOfSlices
        % Construct the file path for the current folder and slice
        fileName = fullfile(BaseDir, sprintf('stk_%04d.tif', folderIdx)); % Assuming files are named 1.tif, 2.tif, ..., 92.tif

        % Check if the file exists
        if isfile(fileName)
            % Read the specific slice (page) from the multi-page TIFF file
            imageVolume(:, :, sliceIdx, folderIdx) = imread(fileName, 'Index', sliceIdx);
        else
            error('File not found: %s', fileName);
        end
    end
end

% Display confirmation
disp('4D volume loaded successfully.');

% Binarize the 4D volume
binaryVolume = imageVolume > 0; % Adjust threshold as needed
disp('Binarization completed.');

% Initialize an array to store centroids for each volume
allCentroids = cell(numOfFolders, 1);

% Process each 3D volume to locate centroids
for folderIdx = 1:numOfFolders
    % Extract the 3D volume
    currentVolume = binaryVolume(:, :, :, folderIdx);

    % Get 3D region properties
    props = regionprops3(currentVolume, 'Centroid');

    % Extract centroids
    centroids = props.Centroid; % Centroids as [X, Y, Z]
    allCentroids{folderIdx} = centroids;
end

disp('Centroid extraction completed.');

% Allow user to input the volume index to display
selectedVolumeIdx = input('Enter the volume index to display (1 to 92): ');

% Validate user input
if selectedVolumeIdx < 1 || selectedVolumeIdx >= numOfFolders
    error('Invalid volume index. Please enter a value between 1 and 91.');
end

% Get centroids for the selected volume
centroids = allCentroids{selectedVolumeIdx};

% Display the centroids in a 3D scatter plot
figure;
scatter3(centroids(:, 1), centroids(:, 2), centroids(:, 3), 'filled');
xlabel('X'); ylabel('Y'); zlabel('Z');
title(sprintf('Centroids for Volume %d', selectedVolumeIdx));
grid on;
hold on;

% Function to select 3 points
function selectedCentroids = selectThreePoints(figureHandle)
    selectedCentroids = zeros(3, 3);
    for i = 1:3
        disp(['Selecting point ', num2str(i), ' of 3...']);
        % Enable data cursor mode for selecting a single point
        dcm = datacursormode(figureHandle);
        datacursormode on;
        pause; % Wait for the user to press Enter after selecting a point
        cursorInfo = getCursorInfo(dcm);

        % Validate the selection
        if isempty(cursorInfo)
            error('No point selected. Please click on a point and press Enter.');
        end

        % Store the selected point's coordinates
        selectedCentroids(i, :) = cursorInfo.Position;
        disp(['Point ', num2str(i), ' selected: ', mat2str(selectedCentroids(i, :))]);
    end
end

% Select points for the first triangle
disp('Select points for the first triangle.');
selectedCentroids1 = selectThreePoints(gcf);

% Display the selected points for the first triangle
disp('Selected Points for Triangle 1:');
disp(selectedCentroids1);

% Draw the first triangle
fill3(selectedCentroids1(:, 1), selectedCentroids1(:, 2), selectedCentroids1(:, 3), 'b', 'FaceAlpha', 0.5); % Green color
scatter3(selectedCentroids1(:, 1), selectedCentroids1(:, 2), selectedCentroids1(:, 3), 100, 'r', 'filled');

% Select points for the second triangle
disp('Select points for the second triangle.');
selectedCentroids2 = selectThreePoints(gcf);

% Display the selected points for the second triangle
disp('Selected Points for Triangle 2:');
disp(selectedCentroids2);

% Draw the second triangle
fill3(selectedCentroids2(:, 1), selectedCentroids2(:, 2), selectedCentroids2(:, 3), 'b', 'FaceAlpha', 0.5); % Blue color
scatter3(selectedCentroids2(:, 1), selectedCentroids2(:, 2), selectedCentroids2(:, 3), 150, 'g', 'filled');

% Use imregdemons to compute the displacement field between two successive 3D volumes
disp('Computing displacement field using imregdemons...');
fixedVolume = binaryVolume(:, :, :, selectedVolumeIdx); % Selected volume
movingVolume = binaryVolume(:, :, :, selectedVolumeIdx + 1); % Next volume
[displacementField, ~] = imregdemons(movingVolume, fixedVolume, 40, 'AccumulatedFieldSmoothing', 2.0);

% Function to plot displacement vectors
function plotDisplacementVectors(selectedCentroids, color, displacementField, m, n, numOfSlices, scaleFactor)
    for i = 1:3
        % Centroid coordinates (ensure they are within bounds)
        x = round(selectedCentroids(i, 1));
        y = round(selectedCentroids(i, 2));
        z = round(selectedCentroids(i, 3));

        % Ensure coordinates are within image dimensions
        if x < 1 || x > m || y < 1 || y > n || z < 1 || z > numOfSlices
            warning('Selected centroid is out of bounds. Skipping this point.');
            continue;
        end

        % Extract displacement vector from the displacement field
        dx = displacementField(y, x, 1); % X-component
        dy = displacementField(y, x, 2); % Y-component
        dz = displacementField(y, x, 3); % Z-component (3D volumes)

        % Debugging: Display displacement vectors
        disp(['Displacement vector for centroid ', num2str(i), ': [', num2str(dx), ', ', num2str(dy), ', ', num2str(dz), ']']);

        % Scale the displacement vectors for better visualization
        dx = scaleFactor * dx;
        dy = scaleFactor * dy;
        dz = scaleFactor * dz;

        % Plot the displacement vector using quiver3
        quiver3(selectedCentroids(i, 1), selectedCentroids(i, 2), selectedCentroids(i, 3), ...
                dx, dy, dz, color, 'LineWidth', 4, 'MaxHeadSize', 6); % Larger arrowhead
    end
end

% Set scaling factor for displacement vectors
scaleFactor = input('Enter scaling factor for displacement vectors: ');

% Plot displacement vectors for both triangles
plotDisplacementVectors(selectedCentroids1, 'k', displacementField, m, n, numOfSlices, scaleFactor); % Black for Triangle 1
plotDisplacementVectors(selectedCentroids2, 'k', displacementField, m, n, numOfSlices, scaleFactor); % Red for Triangle 2

legend('Centroids', 'Triangle 1', 'Triangle 2', 'Displacement Vectors (Triangle 1)', 'Displacement Vectors (Triangle 2)', 'Selected Points');
hold off;

disp('Triangles filled and displacement vectors plotted for both sets of centroids.');
