# Supplementary material for: Development of a 3D nnU-Net-based cell tracking platform for quantifying myocardial deformation in zebrafish
Source: iScience. 2026 Jun 18;29(7):116376. doi: 10.1016/j.isci.2026.116376 (PMC13312083; doi:10.1016/j.isci.2026.116376)
Supplement: Video S4. 4 dpf hemodynamic contractility 3D + time reconstruction of dynamic myocardial nuclei used to quantify hemodynamic contractility of the zebrafish ventricle at 4 days post-fertilization — Green nuclei represent nuclei in the inner region near inflow, and red centroids indicate outer ventricular region (related to Figure 4) [file mmc5.zip]

Archive with 2 entries (2 files):
- Data S4.m
- __MACOSX/._Data S4.m
