# Supplementary material for: Development of a 3D nnU-Net-based cell tracking platform for quantifying myocardial deformation in zebrafish
Source: iScience. 2026 Jun 18;29(7):116376. doi: 10.1016/j.isci.2026.116376 (PMC13312083; doi:10.1016/j.isci.2026.116376)
Supplement: Video S4. 4 dpf hemodynamic contractility 3D + time reconstruction of dynamic myocardial nuclei used to quantify hemodynamic contractility of the zebrafish ventricle at 4 days post-fertilization — Green nuclei represent nuclei in the inner region near inflow, and red centroids indicate outer ventricular region (related to Figure 4) [file mmc5.zip › Data S4.m]

clc;
close all;
clear all;

% Import excel file and specific rows, columns, etc.
pixelcoordinates = table2array(readtable('I:\TRACKING\New folder\4dayoc_2.xlsx', 'FileType', 'spreadsheet'));
[Rows, ~] = size(pixelcoordinates);

% Initialize the GIF file
gifFileName = 'all_triangles_held1.gif';

% Create a new figure
figure('Visible', 'off'); % Turn off visibility to avoid flickering
hold on; % Keep all triangles on the same figure

% Loop through each row (frame) and plot the triangular patches
for i = 1:Rows
    % Coordinates for the current triangle
    x = [pixelcoordinates(i, 2), pixelcoordinates(i, 5), pixelcoordinates(i, 8)];
    y = [pixelcoordinates(i, 3), pixelcoordinates(i, 6), pixelcoordinates(i, 9)];
    z = [pixelcoordinates(i, 4), pixelcoordinates(i, 7), pixelcoordinates(i, 10)];
    
    % Random color for the triangle
    arearatiocolorbar = randi([0 255], 3, 1);

    % Plot the triangle with semi-transparency
    fill3(x, y, z, arearatiocolorbar, 'FaceAlpha', 0.05);

    % Highlight the points forming the triangle
    scatter3(x, y, z, 100, 'r', 'filled'); % Highlight vertices
    
    % Set axis labels and title
    grid on;
    title('All Triangles Held On in 3D Space');
    xlabel('Image space (pixels)');
    ylabel('Image space (pixels)');
    zlabel('Image space (pixels)');
    
    % Set the view to a 45-degree angle
    view(150, 35);

    % Capture the current frame
    frame = getframe(gcf);
    im = frame2im(frame);
    [imind, cm] = rgb2ind(im, 256);

    % Write the frame to the GIF
    if i == 1
        imwrite(imind, cm, gifFileName, 'gif', 'Loopcount', inf, 'DelayTime', 0.1);
    else
        imwrite(imind, cm, gifFileName, 'gif', 'WriteMode', 'append', 'DelayTime', 0.1);
    end
end

disp(['GIF saved as ', gifFileName]);
